# Supplementary material for: Diagnostic Yield of Epilepsy Panel Testing in Patients With Seizure Onset Within the First Year of Life
Source: Front Neurol. 2019 Sep 13;10:988. doi: 10.3389/fneur.2019.00988 (PMC6753218; doi:10.3389/fneur.2019.00988)
Supplement: Supplementary file 2 [file Table_2.XLSX]

## Sheet: TableS2
Table S2. Gene list included in each epilepsy gene panel
1st panel	2nd panel	3rd panel
ABAT	AARS	AARS
ALDH7A1	ABAT	ABAT
ARHGEF9	ALDH7A1	ALDH7A1
ARX	ALG13	ALG13
ATP1A2	ARHGEF9	ANKRD11
ATP1A3	ARX	AP4B1
ATP6AP2	ATP1A2	ARHGEF9
CACNA1A	ATP1A3	ARX
CACNA2D2	ATP6AP2	ATP1A2
CACNB4	CACNA1A	ATP1A3
CDKL5	CACNA2D2	ATP6AP2
CHD2	CACNB4	CACNA1A
CHRNA2	CARS2	CACNA2D2
CHRNA4	CDKL5	CACNB4
CHRNA7	CHD2	CARS2
CHRNB2	CHRNA2	CDKL5
CLCN2	CHRNA4	CHD2
CLN3	CHRNA7	CHRNA2
CNTNAP2	CHRNB2	CHRNA4
CREBBP	CLCN2	CHRNA7
CSTB	CLN3	CHRNB2
DEPDC5	CNTNAP2	CLCN2
DHCR7	CSTB	CLN3
EPM2A	DEPDC5	CNTNAP2
FOXG1	DHCR7	COQ4
GABRA1	DNM1	CSTB
GABRB3	DOCK7	DEPDC5
GABRD	EEF1A2	DHCR7
GABRG2	EPM2A	DNM1
GLRA1	FARS2	DOCK7
GLRB	FLNA	EEF1A2
GRIN2A	FOXG1	EPM2A
GRIN2B	GABRA1	FARS2
HNRNPU	GABRB3	FLNA
KCNA2	GABRD	FOXG1
KCNJ11	GABRG2	GABRA1
KCNJ6	GLI3	GABRB3
KCNMA1	GLRA1	GABRD
KCNQ2	GLRB	GABRG2
KCNQ3	GNAO1	GLI3
KCNT1	GRIN1	GLRA1
LGI1	GRIN2A	GLRB
MAGI2	GRIN2B	GNAO1
MBD5	HCN1	GRIN1
MECP2	HNRNPU	GRIN2A
MEF2C	IQSEC2	GRIN2B
NDUFA1	KCNA2	GRIN2D
NHLRC1	KCNB1	HCN1
NRXN1	KCNC1	HNRNPU
PCDH19	KCNH5	IQSEC2
PLCB1	KCNJ11	KCNA2
PNKP	KCNJ6	KCNB1
PNPO	KCNMA1	KCNC1
POLG	KCNQ2	KCNH5
PPT1	KCNQ3	KCNJ11
PRICKLE1	KCNT1	KCNJ6
PRICKLE2	KMT2A	KCNMA1
PRRT2	LGI1	KCNQ2
SCN1A	MAGI2	KCNQ3
SCN1B	MBD5	KCNT1
SCN2A	MECP2	KIAA2022
SCN8A	MEF2C	KMT2A
SCN9A	MTOR	LGI1
SLC25A22	NARS2	MAGI2
SLC2A1	NDP	MBD5
SLC6A5	NDUFA1	MECP2
SLC9A6	NECAP1	MEF2C
SPTAN1	NEDD4L	MTOR
SRPX2	NHLRC1	NARS2
STXBP1	NPRL2	NDP
SYN1	NPRL3	NDUFA1
SYNGAP1	NRXN1	NECAP1
SZT2	PCDH19	NEDD4L
TBC1D24	PIGA	NHLRC1
TCF4	PIGO	NPRL2
TNK2	PIGQ	NPRL3
TPP1	PLCB1	NRXN1
UBE3A	PNKP	PCDH19
ZEB2	PNPO	PIGA
	POLG	PIGO
	PPT1	PIGQ
	PRICKLE1	PLCB1
	PRICKLE2	PNKP
	PRRT2	PNPO
	PTEN	POLG
	QARS	PPT1
	SCN1A	PRICKLE1
	SCN1B	PRICKLE2
	SCN2A	PRRT2
	SCN8A	PTEN
	SETBP1	PURA
	SIK1	QARS
	SLC12A5	SCN1A
	SLC13A5	SCN1B
	SLC1A2	SCN2A
	SLC25A22	SCN8A
	SLC2A1	SETBP1
	SLC35A2	SIK1
	SLC6A1	SLC12A5
	SLC6A5	SLC13A5
	SLC9A6	SLC1A2
	SNAP25	SLC25A22
	SPTAN1	SLC2A1
	SRPX2	SLC35A2
	ST3GAL3	SLC6A1
	STX1B	SLC6A5
	STXBP1	SLC9A6
	SYN1	SMC1A
	SYNGAP1	SNAP25
	SZT2	SPTAN1
	TARS2	SRPX2
	TBC1D24	ST3GAL3
	TCF4	STX1B
	TNK2	STXBP1
	TPP1	SYN1
	UBE3A	SYNGAP1
	VARS2	SZT2
	WWOX	TARS2
	ZEB2	TBC1D24
		TCF4
		TNK2
		TPP1
		UBE3A
		VARS2
		WDR45
		WWOX
		ZEB2
