# Supplementary material for: Diagnostic Yield of Epilepsy Panel Testing in Patients With Seizure Onset Within the First Year of Life
Source: Front Neurol. 2019 Sep 13;10:988. doi: 10.3389/fneur.2019.00988 (PMC6753218; doi:10.3389/fneur.2019.00988)
Supplement: Supplementary file 3 [file Table_3.XLSX]

## Sheet: Sequencing Summary
Table S3. Sequencing summary of 112 study cohorts
Case	Bed	Total Reads (after dedupped)	On-target Reads (after dedupped)	On-Target (%)	Average Depth of Target Region	% Coverage of Target Regions (>10X)	% Coverage of Target Regions (>20X)	% Coverage of Target Regions (>30X)	% Coverage of Target Regions (>50X)	% Coverage of Target Regions (>100X)	% Coverage of Target Regions (>200X)	% Coverage of Target Regions (>300X)	% Coverage of Target Regions (>400X)	% Coverage of Target Regions (>500X)
Case 01	1st_EpilepsyGenes.bed	12849371	5512823	42.9034	996.76	100	99.8	99.8	99.7	99.5	99	98.1	96.9	94.4
Case 02	1st_EpilepsyGenes.bed	26105963	11423115	43.7567	2130.65	100	99.9	99.8	99.7	99.6	99.4	99.2	98.8	98.5
Case 03	1st_EpilepsyGenes.bed	23855731	11164401	46.7997	2054.77	99.9	99.8	99.8	99.7	99.6	99.3	98.9	98.6	98
Case 04	1st_EpilepsyGenes.bed	22924817	9594886	41.8537	1773.96	99.9	99.8	99.8	99.7	99.6	99.3	99	98.5	97.9
Case 05	1st_EpilepsyGenes.bed	17892318	8113957	45.3488	1486.18	99.8	99.7	99.6	99.6	99.4	98.8	97.9	96.7	95.1
Case 06	1st_EpilepsyGenes.bed	23243243	10612467	45.6583	1956.95	99.9	99.8	99.8	99.7	99.6	99.3	99	98.5	97.8
Case 07	1st_EpilepsyGenes.bed	18291604	6660273	36.4116	1217.66	99.8	99.7	99.6	99.5	99.1	98.2	96.9	94.6	91.6
Case 08	1st_EpilepsyGenes.bed	25661177	11239549	43.7998	2028.75	99.9	99.8	99.7	99.6	99.4	99.1	98.7	98.3	97.8
Case 09	1st_EpilepsyGenes.bed	16620303	7707881	46.3763	1415.58	99.9	99.8	99.7	99.6	99.5	99	98.4	97.2	95.7
Case 10	1st_EpilepsyGenes.bed	20020789	9005570	44.9811	1672.12	99.9	99.8	99.7	99.7	99.5	99.3	98.8	98.3	97.7
Case 11	1st_EpilepsyGenes.bed	20978782	9164604	43.6851	1674.4	99.9	99.8	99.7	99.6	99.4	99.1	98.7	98	97.1
Case 12	1st_EpilepsyGenes.bed	15522937	7228512	46.5667	1321.48	99.9	99.7	99.7	99.6	99.3	98.8	97.9	96.7	95.1
Case 13	1st_EpilepsyGenes.bed	21348903	10162249	47.6008	1860.21	99.9	99.8	99.7	99.6	99.5	99.1	98.7	98	97.2
Case 14	1st_EpilepsyGenes.bed	13342685	5497070	41.1991	962.45	99.8	99.8	99.7	99.6	99.4	98.8	97.4	95.3	91.6
Case 15	1st_EpilepsyGenes.bed	29655225	12946846	43.6579	2369	100	99.9	99.8	99.7	99.6	99.3	99.1	98.8	98.4
Case 16	1st_EpilepsyGenes.bed	29612320	8494172	28.6846	1545.55	99.9	99.8	99.7	99.6	99.4	98.9	98.1	97.1	95.8
Case 17	1st_EpilepsyGenes.bed	14024601	6310107	44.9931	1163.48	99.9	99.8	99.7	99.7	99.5	99	98.4	97.6	96.2
Case 18	1st_EpilepsyGenes.bed	11862073	5093255	42.9373	893.42	99.1	98.7	98.5	98	97.3	95.8	94.2	91.9	88.6
Case 19	1st_EpilepsyGenes.bed	12987087	6401792	49.2935	1147.39	99.8	99.7	99.6	99.5	99.2	98.5	97.2	95.4	92.6
Case 20	1st_EpilepsyGenes.bed	12570524	4757720	37.8482	821.01	99	98.6	98.4	97.9	97.1	95.6	93.8	90.5	85.3
Case 21	1st_EpilepsyGenes.bed	17994415	7741098	43.0194	1448.17	100	99.9	99.8	99.7	99.5	99.2	98.6	98.1	97.3
Case 22	1st_EpilepsyGenes.bed	15504523	6992164	45.0976	1267.9	99.9	99.8	99.7	99.6	99.4	98.9	98.2	96.9	95.3
Case 23	1st_EpilepsyGenes.bed	13667428	6564792	48.0324	1163.32	99.9	99.8	99.7	99.6	99.4	98.8	97.8	96.2	93.8
Case 24	1st_EpilepsyGenes.bed	23904010	11709613	48.986	2189.33	99.9	99.8	99.7	99.6	99.5	99.2	98.8	98.2	97.6
Case 25	1st_EpilepsyGenes.bed	16210047	7617078	46.9899	1368.92	100	99.9	99.8	99.7	99.4	99	98.4	97.5	96.3
Case 26	1st_EpilepsyGenes.bed	14557509	6475733	44.4838	1160.66	99.9	99.8	99.7	99.6	99.5	99	98.2	96.8	94.7
Case 27	1st_EpilepsyGenes.bed	15138822	6934751	45.8077	1276	99.9	99.8	99.7	99.6	99.5	99	98.3	97.1	95.5
Case 28	1st_EpilepsyGenes.bed	13435665	5913008	44.0098	1054.98	99.9	99.8	99.7	99.7	99.5	99	98.2	96.6	94.1
Case 29	1st_EpilepsyGenes.bed	21104347	10038667	47.5668	1852.8	99.9	99.8	99.7	99.7	99.5	99.2	98.7	98	97.3
Case 30	1st_EpilepsyGenes.bed	26461787	2546586	9.62364	446.14	99.8	99.6	99.5	99.3	98.5	94.9	83.1	63.5	39
Case 31	1st_EpilepsyGenes.bed	22966444	11708973	50.983	2165.82	99.9	99.9	99.8	99.7	99.5	99.2	98.9	98.5	98.1
Case 32	2nd_EpilepsyGenes.bed	35727331	21576467	60.392	1981.14	99.9	99.8	99.7	99.6	99.1	98.2	97.1	95.9	94.3
Case 33	2nd_EpilepsyGenes.bed	15412915	9875528	64.0731	1045.09	99.8	99.6	99.5	99	98	95.8	92.7	89	84.5
Case 34	2nd_EpilepsyGenes.bed	14596074	7353593	50.3806	821.61	99.9	99.6	99.4	98.9	97.7	94.3	89.1	82.5	75.3
Case 35	2nd_EpilepsyGenes.bed	19098103	13616675	71.2986	1074.68	99.2	98.6	98.2	97.5	95.7	92	87.7	83.1	78
Case 36	2nd_EpilepsyGenes.bed	33094558	19380726	58.5617	1814.49	99.9	99.7	99.5	98.9	97.8	95.4	92.9	90.1	87.2
Case 37	2nd_EpilepsyGenes.bed	15947113	5251567	32.9311	606.94	99.8	99.5	99.1	98.5	96.8	91.4	84.1	74.1	62.4
Case 38	2nd_EpilepsyGenes.bed	26887316	18418605	68.503	1884.26	100	99.9	99.9	99.8	99.5	98.7	98.1	97.2	96.1
Case 39	2nd_EpilepsyGenes.bed	35028699	26209832	74.8239	2164.66	100	100	99.9	99.9	99.7	99.2	98.7	98	97.3
Case 40	2nd_EpilepsyGenes.bed	17461292	8366843	47.9165	913.21	99.6	99.3	98.9	98.1	96.4	93	88.5	83.3	77.3
Case 41	2nd_EpilepsyGenes.bed	30629137	20152687	65.7958	1817.84	99.9	99.9	99.8	99.6	99.1	97.6	95.9	94.1	92.2
Case 42	2nd_EpilepsyGenes.bed	27732789	19244471	69.3925	1996.42	100	99.9	99.9	99.8	99.4	98.6	97.9	97	95.9
Case 43	2nd_EpilepsyGenes.bed	27179560	18397352	67.6882	1858.12	100	99.9	99.9	99.8	99.5	98.7	98	97.1	95.8
Case 44	2nd_EpilepsyGenes.bed	32207504	22449395	69.7024	2298.74	99.9	99.9	99.8	99.7	99.4	98.7	98	97.2	96.4
Case 45	2nd_EpilepsyGenes.bed	13494685	7088693	52.5295	798.4	99.8	99.7	99.5	99	97.8	94.7	90.1	84.5	77.2
Case 46	2nd_EpilepsyGenes.bed	26447139	9302594	35.1743	870.15	99.9	99.7	99.5	99.1	98.1	95.1	90.4	84.6	77.9
Case 47	2nd_EpilepsyGenes.bed	23448422	10397185	44.3407	979.33	99.8	99.6	99.5	99	98	95.7	92	87.4	82.1
Case 48	2nd_EpilepsyGenes.bed	24045406	16415546	68.2689	1723.33	100	99.9	99.9	99.8	99.6	98.9	98.2	97.2	96.2
Case 49	2nd_EpilepsyGenes.bed	17232104	10944748	63.5137	1195.93	99.9	99.8	99.7	99.4	98.7	97.1	94.8	91.8	88.3
Case 50	2nd_EpilepsyGenes.bed	27282498	9562024	35.0482	902.47	99.9	99.7	99.5	99.2	98.2	95.6	91.2	85.9	79.9
Case 51	2nd_EpilepsyGenes.bed	37672169	13258290	35.1939	1519.09	100	99.9	99.9	99.7	99.3	98.5	97.3	95.9	94.2
Case 52	2nd_EpilepsyGenes.bed	78224881	36015490	46.041	3335.96	100	99.9	99.9	99.9	99.9	99.7	99.4	99.2	98.8
Case 53	2nd_EpilepsyGenes.bed	28243127	17402385	61.6164	1664.58	99.8	99.6	99.4	98.9	97.9	96.1	94.3	92.4	90.1
Case 54	2nd_EpilepsyGenes.bed	25848434	18124210	70.1172	1875.89	99.9	99.9	99.8	99.7	99.4	98.6	97.9	97	96
Case 55	2nd_EpilepsyGenes.bed	29521834	6200635	21.0036	597.06	99.7	99.4	99.1	98.4	96.6	90.3	81.7	71.3	59.5
Case 56	2nd_EpilepsyGenes.bed	32526247	21953474	67.4946	1975.33	99.9	99.9	99.8	99.7	99.2	98.2	97	95.8	94.3
Case 57	2nd_EpilepsyGenes.bed	31151402	21692358	69.6353	2233.52	100	99.9	99.9	99.8	99.6	99	98.4	97.7	97
Case 58	2nd_EpilepsyGenes.bed	28474195	19808018	69.5648	2066.3	100	99.9	99.9	99.7	99.5	98.6	98	97.2	96.4
Case 59	2nd_EpilepsyGenes.bed	25559404	13663314	53.4571	1340.35	99.9	99.8	99.8	99.6	99	97.6	95.8	93.6	90.9
Case 60	2nd_EpilepsyGenes.bed	26004327	8737217	33.5991	824.07	99.9	99.7	99.5	99.1	98	94.9	90.7	85.2	78.3
Case 61	2nd_EpilepsyGenes.bed	29900281	8219439	27.4895	784.5	99.9	99.7	99.6	99.3	98.3	95.6	91.4	85.9	78.5
Case 62	2nd_EpilepsyGenes.bed	25808914	17952306	69.5585	1822.4	100	99.9	99.9	99.8	99.5	98.7	97.9	97	95.8
Case 63	2nd_EpilepsyGenes.bed	27347158	11975982	43.7924	1126.13	99.8	99.7	99.5	99.1	98.2	96.2	93.1	89.2	84.8
Case 64	2nd_EpilepsyGenes.bed	36036874	23145078	64.2261	2144.47	99.9	99.9	99.8	99.7	99.4	98.6	97.7	96.7	95.6
Case 65	2nd_EpilepsyGenes.bed	24645179	7454921	30.249	713.65	99.8	99.6	99.3	98.8	97.2	92.9	87.1	79.6	70.4
Case 66	2nd_EpilepsyGenes.bed	57572696	22037219	38.2772	2226.72	99.9	99.9	99.9	99.8	99.6	99.1	98.5	97.7	96.9
Case 67	2nd_EpilepsyGenes.bed	28219406	19747295	69.9777	1954.45	100	99.9	99.9	99.8	99.6	99	98.4	97.5	96.6
Case 68	2nd_EpilepsyGenes.bed	31894075	5324542	16.6945	519.21	99.8	99.6	99.3	98.7	97	90.7	80.4	67.2	52.1
Case 69	2nd_EpilepsyGenes.bed	14861543	5569591	37.4765	626.97	99.8	99.4	99.1	98.5	96.9	91.8	83.9	74.4	63.3
Case 70	2nd_EpilepsyGenes.bed	15250666	9089039	59.5977	973.52	99.6	99.2	98.7	97.8	95.7	91.4	86.7	81.7	76.3
Case 71	2nd_EpilepsyGenes.bed	15119712	9204042	60.8745	1009.53	99.8	99.6	99.4	99	98	95.7	92.1	87.6	82.2
Case 72	2nd_EpilepsyGenes.bed	31043007	20833865	67.1129	1623.27	99.9	99.8	99.7	99.4	98.5	96.9	95.1	93.3	91
Case 73	2nd_EpilepsyGenes.bed	26902265	18960962	70.4809	1967.02	99.9	99.9	99.8	99.7	99.4	98.6	97.8	96.9	95.9
Case 74	2nd_EpilepsyGenes.bed	34227552	27879360	81.453	1922.85	99.9	99.9	99.8	99.7	99.3	98.3	97.2	95.9	94.1
Case 75	2nd_EpilepsyGenes.bed	26013812	16304703	62.6771	1567.11	99.9	99.8	99.7	99.5	98.9	97.7	96.5	94.8	92.9
Case 76	2nd_EpilepsyGenes.bed	26641841	17771523	66.7053	1654.09	99.9	99.8	99.8	99.6	99.1	98.1	96.8	95.4	93.6
Case 77	2nd_EpilepsyGenes.bed	32792986	22871143	69.744	2342.01	100	99.9	99.9	99.8	99.5	98.9	98.2	97.4	96.6
Case 78	2nd_EpilepsyGenes.bed	16185934	10094350	62.365	1081.56	99.6	99.3	98.9	98.1	96.5	93.3	89.3	84.8	79.6
Case 79	2nd_EpilepsyGenes.bed	31167924	14544353	46.6645	1243.8	99.9	99.8	99.7	99.4	98.7	97.2	95.2	92.4	89
Case 80	2nd_EpilepsyGenes.bed	31981075	9041602	28.2717	864.85	99.9	99.7	99.5	99.1	98	94.9	90.9	86	80
Case 81	2nd_EpilepsyGenes.bed	34420213	23889465	69.4053	1968.13	99.9	99.8	99.8	99.6	99.1	98.1	97	95.8	94.3
Case 82	2nd_EpilepsyGenes.bed	39984790	9488481	23.7302	957.91	99.8	99.6	99.3	98.8	97.7	94.8	90.7	85.7	80
Case 83	2nd_EpilepsyGenes.bed	16437127	8744141	53.1975	962.16	99.1	98.2	97.4	96.2	93.3	88.4	83.3	78.1	72.8
Case 84	2nd_EpilepsyGenes.bed	34266692	22448330	65.5106	2037.5	99.9	99.9	99.8	99.6	99.2	98.2	97.2	95.9	94.5
Case 85	2nd_EpilepsyGenes.bed	29233756	9540399	32.6349	905.61	99.8	99.6	99.4	98.9	97.7	94.6	90.1	84.6	78.5
Case 86	2nd_EpilepsyGenes.bed	35314047	16337217	46.2627	1565.8	99.9	99.8	99.7	99.6	99	97.8	96.4	94.7	92.6
Case 87	2nd_EpilepsyGenes.bed	30650186	19854742	64.7785	1903.39	99.9	99.9	99.8	99.6	99.2	98.3	97.3	96.2	94.9
Case 88	2nd_EpilepsyGenes.bed	24346269	16876218	69.3175	1772.76	100	99.9	99.9	99.8	99.5	98.8	98	97	95.8
Case 89	2nd_EpilepsyGenes.bed	16967205	9909070	58.4013	1026.22	99.7	99.4	99.1	98.6	97.4	94.6	90.9	86.5	81.6
Case 90	2nd_EpilepsyGenes.bed	18217635	12239300	67.1838	1224.07	99.5	99.2	98.8	98.4	97.1	94.3	91	87.1	82.7
Case 91	2nd_EpilepsyGenes.bed	26952918	18630922	69.124	1894	99.9	99.9	99.9	99.8	99.4	98.7	98	97.1	95.9
Case 92	3rd_EpilepsyGenes.bed	22617036	8796264	38.8922	729.78	99.9	99.8	99.7	99.4	98.5	95.5	89.6	81	71
Case 93	3rd_EpilepsyGenes.bed	20743738	8021667	38.6703	710.13	99.9	99.8	99.8	99.4	98.4	94.8	88.9	80	69.3
Case 94	3rd_EpilepsyGenes.bed	20623757	7932149	38.4612	688.64	99.9	99.8	99.7	99.2	98.1	93.9	86.6	76.5	65.7
Case 95	3rd_EpilepsyGenes.bed	20182282	7814168	38.718	700.06	99.9	99.8	99.7	99.3	98.3	94.7	88	78.8	68
Case 96	3rd_EpilepsyGenes.bed	20347823	7734170	38.0098	678.66	99.9	99.8	99.7	99.4	98.2	94.5	87.7	77.8	66.3
Case 97	3rd_EpilepsyGenes.bed	22011412	8452729	38.4016	760.11	99.9	99.8	99.7	99.5	98.4	95.2	89.8	81.7	72.1
Case 98	3rd_EpilepsyGenes.bed	21646271	8399349	38.8028	747.7	99.9	99.8	99.7	99.4	98.3	94.9	89.1	80.6	70.6
Case 99	3rd_EpilepsyGenes.bed	21156021	8035387	37.9816	709.48	99.9	99.8	99.7	99.3	98.2	94.6	88.1	79	68.7
Case 100	3rd_EpilepsyGenes.bed	25179795	9710684	38.5654	795.57	99.9	99.8	99.7	99.4	98.6	95.8	91.4	84.4	75.4
Case 101	3rd_EpilepsyGenes.bed	22912633	8871187	38.7174	753.86	99.9	99.8	99.7	99.3	98.2	94.6	88.2	79.3	69.7
Case 102	3rd_EpilepsyGenes.bed	22707427	8785124	38.6883	733.88	99.9	99.8	99.8	99.4	98.4	95.1	89.2	80.6	70.6
Case 103	3rd_EpilepsyGenes.bed	21847824	8579710	39.2703	785.16	99.9	99.9	99.8	99.5	98.5	95.5	90.4	82.8	73.5
Case 104	3rd_EpilepsyGenes.bed	21175878	8169536	38.5794	717.07	99.9	99.8	99.7	99.2	98	94	87	77.4	67.1
Case 105	3rd_EpilepsyGenes.bed	20751253	8144288	39.2472	676.08	99.9	99.9	99.8	99.5	98.7	95.8	90.2	81.1	69.3
Case 106	3rd_EpilepsyGenes.bed	20552440	8088648	39.3561	744.82	99.9	99.8	99.8	99.4	98.3	94.5	88.1	79.3	68.9
Case 107	3rd_EpilepsyGenes.bed	21058421	8221845	39.043	758.72	99.9	99.8	99.7	99.5	98.4	95	89.6	81.5	71.8
Case 108	3rd_EpilepsyGenes.bed	23759163	9100807	38.3044	770.84	99.9	99.8	99.7	99.3	98.3	95.1	89.4	81.2	71.8
Case 109	3rd_EpilepsyGenes.bed	22564739	8720989	38.6487	754.72	99.9	99.8	99.8	99.5	98.6	95.5	90.2	82.1	72.4
Case 110	3rd_EpilepsyGenes.bed	24843599	9625809	38.7456	711.44	99.9	99.8	99.8	99.5	98.7	95.7	89.9	81.2	70.7
Case 111	3rd_EpilepsyGenes.bed	22880094	8631004	37.7228	771.44	99.9	99.8	99.7	99.3	98.3	94.9	89.5	81.5	72.2
Case 112	3rd_EpilepsyGenes.bed	21917742	8493323	38.7509	675.01	99.9	99.8	99.7	99.4	98.4	95.1	89.2	79.7	68.1
