# Supplementary material for: Diagnostic Yield of Epilepsy Panel Testing in Patients With Seizure Onset Within the First Year of Life
Source: Front Neurol. 2019 Sep 13;10:988. doi: 10.3389/fneur.2019.00988 (PMC6753218; doi:10.3389/fneur.2019.00988)
Supplement: Supplementary file 4 [file Table_4.XLSX]

## Sheet: Sheet1
Table S4. Diagnostic yield and clinical features between two groups with classified or unclassified epilepsy syndromes
	Classified (n=52)	Unclassified (n=60)
Diagnostic yield	27/52 (51.9%)	26/60 (43.3%)
Mean seizure onset (month)	4.6	4.1
Developmental delay or intellectual disability	25/52 (48.0%)	53/60 (88.3%)
Drug resistant epilepsy	24/52 (46.1%)	38/60 (63.3%)
Familial cases	19/52 (36.5%)	8/60 (13.3%)
